# Supplementary material for: Prevalence of Beijing Central Asian/Russian Cluster 94-32 among Multidrug-Resistant M. tuberculosis in Kazakhstan
Source: Antibiotics (Basel). 2023 Dec 20;13(1):9. doi: 10.3390/antibiotics13010009 (PMC10812519; doi:10.3390/antibiotics13010009)
Supplement: Supplementary file 1 [file antibiotics-13-00009-s001.zip]

Archive with 1 entries (1 files):
- antibiotics-2748047-supplementary.pdf
